# Supplementary material for: Cancer evolution and multi-omic profile of relapsed colorectal liver metastases after treatment
Source: Genome Med. 2026 Feb 24;18:28. doi: 10.1186/s13073-026-01614-0 (PMC12980905; doi:10.1186/s13073-026-01614-0)
Supplement: Supplementary file 2 — Additional file 2: Table S1: Cohort description. [file 13073_2026_1614_MOESM2_ESM.xlsx]

## Sheet: Tabelle1
Patient	location in colon	TNM	Metastases location in liver	Surgery	Relapse location in liver	treatment details before primary tumor resection	treatment details before CRLM resection	treatment details before relapse resection
1	Ascending colon	pT3, pN2, M0, G3, L1, V0, R0	Seg. 5	Seg. 5 resection	Seg. 6	none	6 cycles of FuFOX	12 cycles of FOLFIRI
2	Ascending colon	pT3, pN0, M1, G2, R0, V1	Seg. 6, 7	Seg 6/7 resection	Seg. 8	none	none	13 cycles of Oxaliplatin and 5-FU
3	Rectum	pT3, pN0, pL0 pV0 M1 R2 (Local)	Seg. 2, 4b, 8	Seg. 4b and 2 resection, wedge resection in Seg. 8	Seg. 6, 7	4 cycles of FOLFOX/Bevacizumab	7 cycles of 5-FU	none
4	Ascending colon	pT3, N2, M1, r0, G3, L1, V0	Seg. 2, 3, 4, 7	Extended left hepatectomy (Seg. 2,3,4 plus parts of Seg. 7)	Seg. 5	none	7 cycles of FOLFOX 6 plus Bevacizumab	none
5	Rectum	ypT3c, pN2a, pL1, pV0, pPN0, R0	Seg. 2-4, 5, 7, 8	Left hepatectomy (Seg. 2-4) plus wedge resections of Seg. 5,7,8	Seg. 4a and 8	none	5-FU	FOLFOX
6	Descending colon	pT3, pN1 M1 (HEP)	Seg. 4a, 6, 7, 8	Seg. 6,7,8 resection and wedge resection of Seg. 4a and 2	Seg. 8	none	FOLFIRI	8 cycles of FOLFOX
7	Rectosigmoid junction	pT3b, N1, G2, R0, L0, V0	Seg. 5-8	Right hepatectomy (Seg. 5-8)	Seg. 4a and 5-8	none	FOLFOX followed by FOLFIRI and Bevacizumab followed by FOLFIRI	2 cycles of FOLFIRI
8	Rectum	pT2	Seg. 4b	Seg. 4 resection	Seg. 6/7	none	none	1 cycle of Xeloda
MSI	Transverse colon	pT3, pN0, pM1, L0, V0, R0	Seg. 2, 4b, 5, 8	Wede resection of Seg. 2, 4b, 5, 8	Seg. 5-8	none	5 cycles of FOLFOX plus Avastin	6 cycles of FOLFOX + Avastin
	FA: Folinic acid
	5-FU: Fluorouracil
	FOLFOX: Folinic acid, fluorouracil and oxaliplatin
	FOLFIRI Folinic acid, fluorouracil and irinotecan
