# Supplementary material for: Cancer evolution and multi-omic profile of relapsed colorectal liver metastases after treatment
Source: Genome Med. 2026 Feb 24;18:28. doi: 10.1186/s13073-026-01614-0 (PMC12980905; doi:10.1186/s13073-026-01614-0)
Supplement: Supplementary file 7 — Additional file 7: Table S6: Immunome. [file 13073_2026_1614_MOESM7_ESM.xlsx]

## Sheet: Tumor immune cells_cohort
Row	Direction	pvalue	padj
Neutrophil	Up	0.000506517933721532	0.0283650042884058
Activated CD4 T cell	Up	0.00948681218851542	0.531261482556864
Monocyte	Up	0.0575964854609029	1
Type 1 T helper cell	Down	0.0750028570604473	1
Gamma delta T cell	Down	0.114707671555956	1
Central memory CD8 T cell	Up	0.176605290830584	1
Memory B cell	Up	0.198904832134166	1
Effector memory CD8 T cell	Down	0.224036513406022	1
CD56bright natural killer cell	Up	0.228884361372654	1
Plasmacytoid dendritic cell	Up	0.237639006903898	1
Type 17 T helper cell	Down	0.241909553957179	1
T follicular helper cell	Down	0.257105043913913	1
Effector memory CD4 T cell	Up	0.297291655693828	1
Central memory CD4 T cell	Up	0.317073844559183	1
Activated dendritic cell	Up	0.361825100453511	1
Type 2 T helper cell	Up	0.393846098520288	1
Macrophage	Up	0.429277917120609	1
Eosinophil	Down	0.446825860547232	1
Regulatory T cell	Up	0.45063105637557	1
Type 1 T helper cell	Up	0.465601864578662	1
CD56bright natural killer cell	Down	0.491053021529515	1
Activated B cell	Down	0.505466501154223	1
Natural killer cell	Down	0.522428924133924	1
Type 2 T helper cell	Down	0.545806787584647	1
Immature B cell	Up	0.560824028875611	1
Immature dendritic cell	Down	0.564517711166128	1
Central memory CD4 T cell	Down	0.57952251911577	1
Type 17 T helper cell	Up	0.601072994431349	1
Natural killer T cell	Down	0.608471897402858	1
Immature dendritic cell	Up	0.610433062709676	1
Mast cell	Up	0.629647123554867	1
Effector memory CD4 T cell	Down	0.636547621219555	1
CD56dim natural killer cell	Down	0.643809122512238	1
Mast cell	Down	0.648625874300991	1
Activated dendritic cell	Down	0.660590515798226	1
Gamma delta T cell	Up	0.670559969601439	1
Regulatory T cell	Down	0.700856266044512	1
Eosinophil	Up	0.707075609053433	1
Central memory CD8 T cell	Down	0.735051349840886	1
MDSC	Down	0.769901970725836	1
Activated CD8 T cell	Down	0.780495173738082	1
CD56dim natural killer cell	Up	0.797365903380127	1
Plasmacytoid dendritic cell	Down	0.817246010261707	1
Macrophage	Down	0.837558784960942	1
Memory B cell	Down	0.841510032710906	1
Effector memory CD8 T cell	Up	0.86464887710178	1
MDSC	Up	0.879971031720697	1
Activated CD8 T cell	Up	0.886284230950512	1
Activated B cell	Up	0.887387743187927	1
Natural killer T cell	Up	0.895150062774578	1
Natural killer cell	Up	0.92607002467227	1
Immature B cell	Down	0.942231425428924	1
T follicular helper cell	Up	0.971027681987366	1
Monocyte	Down	0.991364167952333	1
Neutrophil	Down	0.999451141367074	1
Activated CD4 T cell	Down	0.999702471745201	1

## Sheet: Patient 1
Row	1_L_A	1_L_B	1_L_C	1_LR_A	1_LR_B	1_LR_C
Activated B cell	-0.121764	-0.146656	-0.115485	-0.248574	-0.0631241	-0.0387978
Activated CD4 T cell	0.182769	0.177522	0.123582	0.139209	0.181219	0.217595
Activated CD8 T cell	0.201283	0.18481	0.155161	0.100204	0.206804	0.19794
Activated dendritic cell	0.348572	0.328732	0.30295	0.309038	0.343471	0.360528
CD56bright natural killer cell	0.309413	0.306747	0.297209	0.286918	0.299255	0.31566
CD56dim natural killer cell	0.439963	0.444035	0.505366	0.469285	0.508257	0.49521
Central memory CD4 T cell	0.620683	0.603601	0.622052	0.600495	0.639788	0.640256
Central memory CD8 T cell	0.435727	0.397902	0.457133	0.454484	0.47684	0.508423
Effector memory CD4 T cell	0.108108	0.0982272	0.0737445	0.0948869	0.104345	0.115137
Effector memory CD8 T cell	0.281162	0.238508	0.282072	0.243819	0.310813	0.328417
Eosinophil	-0.174014	-0.216965	-0.117334	-0.110852	-0.100864	-0.0198836
Gamma delta T cell	0.257881	0.275173	0.278281	0.208394	0.29535	0.324293
Immature B cell	0.0228882	-0.00229914	0.0448296	0.0319974	0.111831	0.124262
Immature dendritic cell	0.344944	0.337574	0.353866	0.326765	0.386895	0.427911
Macrophage	0.0322298	-0.0145886	0.0407567	0.0317985	0.0888144	0.13977
Mast cell	-0.0664777	-0.121395	-0.0502937	-0.113661	-0.0140056	0.0408373
MDSC	0.40843	0.33228	0.346006	0.27112	0.439278	0.495951
Memory B cell	0.153365	0.167071	0.1709	0.152432	0.134949	0.178269
Monocyte	0.511226	0.548746	0.604228	0.524146	0.638491	0.666713
Natural killer cell	0.45626	0.427014	0.387253	0.338765	0.409629	0.447309
Natural killer T cell	0.106986	0.104798	0.132434	0.0910328	0.141152	0.156015
Neutrophil	-0.332785	-0.333287	-0.314063	-0.267173	-0.275156	-0.208559
Plasmacytoid dendritic cell	0.550873	0.531161	0.551362	0.52981	0.54113	0.542982
Regulatory T cell	0.322571	0.24492	0.228362	0.164507	0.334743	0.408792
T follicular helper cell	0.242498	0.208753	0.196681	0.152944	0.224731	0.248956
Type 1 T helper cell	0.177743	0.162708	0.191148	0.115968	0.224453	0.246874
Type 17 T helper cell	-0.0272483	-0.0316838	-0.0195795	-0.0169229	-0.0349911	-0.00661253
Type 2 T helper cell	0.204553	0.204495	0.163566	0.168978	0.17332	0.200017

## Sheet: Patient 2
Row	2_L_A	2_L_B	2_L_C	2_LR_A	2_LR_B	2_LR_C
Activated B cell	-0.28343	-0.223799	-0.194779	-0.164358	-0.28387	-0.277361
Activated CD4 T cell	-0.00348124	0.0203349	0.0601711	0.168854	0.125818	0.140167
Activated CD8 T cell	0.107598	0.141377	0.180227	0.190987	0.139085	0.0932117
Activated dendritic cell	0.201157	0.220763	0.285916	0.235567	0.204059	0.215501
CD56bright natural killer cell	0.295035	0.293652	0.297041	0.301474	0.274708	0.291028
CD56dim natural killer cell	0.383842	0.382894	0.41869	0.348294	0.348876	0.32774
Central memory CD4 T cell	0.437707	0.454444	0.502271	0.493722	0.467634	0.447299
Central memory CD8 T cell	0.29843	0.294626	0.341602	0.323666	0.323414	0.287485
Effector memory CD4 T cell	0.0547928	0.0586145	0.0714204	0.0779761	0.0914244	0.0461789
Effector memory CD8 T cell	0.0183558	0.0841038	0.151737	0.116804	0.0629381	0.0538978
Eosinophil	-0.0703877	-0.0867079	-0.0943499	-0.111878	-0.100948	-0.0562509
Gamma delta T cell	0.218491	0.227296	0.264812	0.232996	0.228117	0.205724
Immature B cell	-0.15424	-0.0976749	-0.0182688	-0.0384835	-0.123477	-0.13209
Immature dendritic cell	0.204421	0.209884	0.266798	0.213117	0.204691	0.202831
Macrophage	-0.0791972	-0.0843942	-0.00344878	-0.0557161	-0.0541206	-0.0577987
Mast cell	-0.00807998	-0.0261415	0.0615344	0.0432129	-0.0363443	-0.0150385
MDSC	0.100654	0.17568	0.335497	0.219197	0.184615	0.109381
Memory B cell	0.205842	0.169822	0.168535	0.167615	0.188135	0.155555
Monocyte	0.369583	0.373944	0.387889	0.368091	0.376493	0.377273
Natural killer cell	0.268376	0.280084	0.342777	0.275577	0.254912	0.253412
Natural killer T cell	0.0492465	0.0457581	0.103477	0.0579986	0.0519003	0.0536321
Neutrophil	-0.494216	-0.467334	-0.431595	-0.497729	-0.454052	-0.457577
Plasmacytoid dendritic cell	0.345496	0.349406	0.379073	0.37957	0.359571	0.355988
Regulatory T cell	0.0620587	0.115382	0.235229	0.137056	0.118017	0.080109
T follicular helper cell	0.0752307	0.077011	0.11431	0.0830387	0.0756345	0.0634892
Type 1 T helper cell	0.018508	0.0395904	0.107946	0.0686298	0.0467617	0.0279334
Type 17 T helper cell	-0.00285699	-0.00548845	0.00231678	-0.0371022	-0.0385837	-0.0292186
Type 2 T helper cell	-0.067901	-0.0763151	-0.0375996	-0.0377029	-0.0236656	-0.0248409

## Sheet: Patient 3
Row	3_L_A	3_L_B	3_L_C	3_LR_A	3_LR_B	3_LR_B2
Activated B cell	-0.338712	-0.21671	-0.207886	-0.424566	-0.241452	-0.277326
Activated CD4 T cell	0.12095	0.119537	0.175828	0.0997291	0.165853	0.0970617
Activated CD8 T cell	0.0758281	0.135907	0.128324	0.0762049	0.113227	0.0928649
Activated dendritic cell	0.192054	0.290054	0.283417	0.140581	0.286397	0.227483
CD56bright natural killer cell	0.275056	0.322473	0.304993	0.290424	0.326148	0.329173
CD56dim natural killer cell	0.39898	0.453541	0.442728	0.368742	0.447071	0.460319
Central memory CD4 T cell	0.51115	0.556755	0.56496	0.487623	0.559048	0.550241
Central memory CD8 T cell	0.339424	0.384592	0.408642	0.322096	0.404677	0.390336
Effector memory CD4 T cell	0.0792664	0.0729295	0.093757	0.0895471	0.104069	0.0771214
Effector memory CD8 T cell	0.00413979	0.142244	0.14192	-0.0497952	0.165582	0.107603
Eosinophil	-0.0581529	-0.0723686	0.0108591	-0.0791781	0.0472612	0.0144295
Gamma delta T cell	0.288646	0.339686	0.333268	0.254829	0.327377	0.31693
Immature B cell	-0.173097	-0.0682089	-0.0377707	-0.24029	-0.0443996	-0.097985
Immature dendritic cell	0.237087	0.289272	0.289903	0.216633	0.306943	0.260499
Macrophage	-0.0871173	0.0482082	0.0182862	-0.134288	0.0504169	0.0103898
Mast cell	-0.119084	-0.049048	-0.0175959	-0.0742753	0.0683949	0.015023
MDSC	0.120422	0.31058	0.333373	0.0351366	0.332644	0.247185
Memory B cell	0.24395	0.258181	0.259208	0.254448	0.328578	0.280403
Monocyte	0.414862	0.555481	0.519895	0.426636	0.553684	0.536775
Natural killer cell	0.286193	0.36024	0.35812	0.250689	0.372739	0.344067
Natural killer T cell	0.0821633	0.106733	0.138924	0.0609303	0.122752	0.108485
Neutrophil	-0.42489	-0.279893	-0.273476	-0.43504	-0.177552	-0.276701
Plasmacytoid dendritic cell	0.386717	0.417414	0.406747	0.369247	0.403736	0.381487
Regulatory T cell	0.175483	0.288227	0.354109	0.0776215	0.3066	0.224263
T follicular helper cell	0.0939226	0.152918	0.145181	0.0443786	0.148592	0.119356
Type 1 T helper cell	0.0878429	0.17368	0.170138	0.0374341	0.154743	0.12545
Type 17 T helper cell	-0.0629078	-0.0306577	-0.0396539	-0.128888	-0.0237817	-0.0645985
Type 2 T helper cell	0.0257855	0.0692983	0.067812	-0.0231007	0.103223	0.0463099

## Sheet: Patient 5
Row	5_L_A	5_L_B	5_L_B2	5_LR_A	5_LR_B	5_LR_B2
Activated B cell	-0.286458	-0.222401	-0.224194	-0.191018	-0.213823	-0.195637
Activated CD4 T cell	0.177126	0.154442	0.169095	0.225061	0.222688	0.19733
Activated CD8 T cell	0.174038	0.173322	0.172102	0.214146	0.225064	0.240632
Activated dendritic cell	0.157824	0.222939	0.219991	0.240657	0.234788	0.251465
CD56bright natural killer cell	0.253253	0.258244	0.266865	0.25862	0.25909	0.26723
CD56dim natural killer cell	0.392587	0.43503	0.444433	0.453047	0.440659	0.482813
Central memory CD4 T cell	0.432355	0.483709	0.483579	0.516028	0.510048	0.510641
Central memory CD8 T cell	0.303777	0.324247	0.317383	0.378485	0.335137	0.34752
Effector memory CD4 T cell	0.0690083	0.0973323	0.0935813	0.127457	0.127532	0.111334
Effector memory CD8 T cell	0.144291	0.209651	0.189231	0.243772	0.240517	0.234623
Eosinophil	-0.127021	-0.113637	-0.122646	-0.110017	-0.12225	-0.105973
Gamma delta T cell	0.244529	0.256718	0.268691	0.333524	0.321021	0.338483
Immature B cell	-0.207349	-0.0940677	-0.0959172	-0.000920624	-0.038263	-0.0465937
Immature dendritic cell	0.151314	0.191117	0.175925	0.207038	0.200441	0.196793
Macrophage	-0.0804021	-0.0326412	-0.0279065	0.0380861	0.0112163	0.0182832
Mast cell	-0.090267	-0.0478127	-0.0536408	-0.0398526	-0.0661777	-0.0792943
MDSC	0.156392	0.250772	0.2391	0.341442	0.310968	0.323627
Memory B cell	0.142527	0.134756	0.164976	0.206457	0.193166	0.159264
Monocyte	0.384197	0.399526	0.412816	0.457256	0.448243	0.46913
Natural killer cell	0.263937	0.340956	0.33061	0.358849	0.341867	0.34931
Natural killer T cell	-0.0143465	0.011919	0.0137584	0.073616	0.0597383	0.0677134
Neutrophil	-0.483972	-0.440966	-0.467991	-0.395946	-0.43749	-0.424944
Plasmacytoid dendritic cell	0.312167	0.367022	0.370477	0.394398	0.376702	0.385464
Regulatory T cell	-0.0223813	0.0798909	0.0586236	0.208132	0.14972	0.146315
T follicular helper cell	0.0327302	0.0877295	0.08777	0.137429	0.110669	0.11249
Type 1 T helper cell	0.0171339	0.0670777	0.0589558	0.112808	0.101145	0.110256
Type 17 T helper cell	-0.0243374	-0.0128925	-0.0269252	-0.0650997	-0.0605103	-0.0566056
Type 2 T helper cell	-0.030159	0.002283	0.00796283	0.0398194	0.0228341	0.0203614

## Sheet: Patient 6
Row	6_L_A	6_L_B	6_L_B2	6_LR_A	6_LR_B	6_LR_C
Activated B cell	-0.38907	-0.368072	-0.281074	-0.2515	-0.28761	-0.180147
Activated CD4 T cell	-0.0338937	-0.0812077	0.0399782	0.0228169	0.023404	0.0453171
Activated CD8 T cell	0.0813687	0.0900238	0.0500657	0.0652581	0.0320516	0.0993668
Activated dendritic cell	0.165567	0.164382	0.276398	0.243621	0.266762	0.32364
CD56bright natural killer cell	0.24194	0.230938	0.261171	0.2692	0.2666	0.290715
CD56dim natural killer cell	0.398834	0.383674	0.459488	0.439903	0.484993	0.463527
Central memory CD4 T cell	0.457737	0.418323	0.538911	0.533297	0.530125	0.540481
Central memory CD8 T cell	0.283479	0.24829	0.323026	0.39227	0.333419	0.393788
Effector memory CD4 T cell	0.0885717	0.0744973	0.115667	0.128832	0.113526	0.100815
Effector memory CD8 T cell	-0.0139829	-0.0866572	0.10541	0.114345	0.0977406	0.148188
Eosinophil	-0.110183	-0.108972	0.0102281	-0.0183559	-0.0314071	0.0279647
Gamma delta T cell	0.242522	0.224655	0.248498	0.275609	0.255228	0.263404
Immature B cell	-0.226553	-0.242073	-0.154597	-0.0885743	-0.136	-0.102401
Immature dendritic cell	0.239561	0.195553	0.279047	0.261563	0.269681	0.326358
Macrophage	-0.0605741	-0.0986141	-0.0101135	0.0100891	-0.00504323	0.0556668
Mast cell	0.00330709	-0.0910627	0.0832052	0.111465	0.0746342	0.128909
MDSC	0.00981175	-0.0424335	0.156219	0.209508	0.198573	0.243525
Memory B cell	0.179748	0.177705	0.154388	0.204233	0.151827	0.157107
Monocyte	0.405836	0.401111	0.455205	0.403047	0.408743	0.522816
Natural killer cell	0.245507	0.237451	0.352	0.353345	0.338213	0.384051
Natural killer T cell	0.0708016	0.0400231	0.157285	0.153014	0.14089	0.18125
Neutrophil	-0.452116	-0.459519	-0.324718	-0.341759	-0.316933	-0.148463
Plasmacytoid dendritic cell	0.376148	0.375563	0.422964	0.41532	0.41916	0.419982
Regulatory T cell	-0.00864257	-0.0987974	0.131963	0.147147	0.14124	0.16678
T follicular helper cell	0.109073	0.0630209	0.126483	0.163025	0.131042	0.177901
Type 1 T helper cell	0.0167155	-0.000734933	0.107516	0.10332	0.085584	0.156876
Type 17 T helper cell	-0.059976	-0.0585069	-0.00268804	-0.0217223	-0.0084774	0.0268778
Type 2 T helper cell	-0.0565628	-0.0586784	0.001442	0.015886	0.00881533	0.0613155

## Sheet: Patient 7
Row	7_L_A	7_L_B	7_L_C	7_LR_A	7_LR_B	7_LR_B2
Activated B cell	-0.13599	-0.10561	-0.12142	-0.3115	-0.26821	-0.28341
Activated CD4 T cell	0.04558	0.062143	9.27e-05	0.058453	0.074954	0.067786
Activated CD8 T cell	0.174988	0.180987	0.181535	0.085423	0.1067	0.105484
Activated dendritic cell	0.191426	0.233546	0.234038	0.154578	0.184705	0.179425
CD56bright natural killer cell	0.316346	0.330825	0.343441	0.266111	0.270402	0.280592
CD56dim natural killer cell	0.409899	0.43587	0.444551	0.422638	0.408399	0.437651
Central memory CD4 T cell	0.576502	0.600293	0.601969	0.530012	0.530799	0.530365
Central memory CD8 T cell	0.396522	0.485648	0.465712	0.353579	0.34237	0.32335
Effector memory CD4 T cell	0.091598	0.111272	0.103525	0.088897	0.09258	0.066953
Effector memory CD8 T cell	0.197569	0.235649	0.244367	0.0478	0.061941	0.040568
Eosinophil	0.094003	0.039866	0.024938	-0.04938	-0.01095	0.005041
Gamma delta T cell	0.271486	0.326774	0.330439	0.263517	0.264049	0.266191
Immature B cell	-0.00526	0.035022	0.041138	-0.16139	-0.10271	-0.1359
Immature dendritic cell	0.276631	0.306331	0.320176	0.223485	0.213878	0.220048
Macrophage	0.014713	0.118813	0.116872	-0.05365	-0.04679	-0.06028
Mast cell	0.047048	0.086243	0.070506	-0.03492	-0.05051	-0.05708
MDSC	0.308583	0.444583	0.454745	0.168944	0.165826	0.147331
Memory B cell	0.204535	0.227944	0.207077	0.14861	0.163073	0.151626
Monocyte	0.527386	0.560283	0.571363	0.426315	0.438441	0.44682
Natural killer cell	0.391375	0.406769	0.426679	0.317825	0.317873	0.315974
Natural killer T cell	0.141435	0.190387	0.176642	0.098461	0.098168	0.103402
Neutrophil	-0.3606	-0.34917	-0.31605	-0.36345	-0.38175	-0.39803
Plasmacytoid dendritic cell	0.434439	0.436703	0.455795	0.426299	0.418574	0.414119
Regulatory T cell	0.228321	0.381367	0.385246	0.156913	0.155581	0.139218
T follicular helper cell	0.216018	0.223278	0.241197	0.131179	0.123403	0.118722
Type 1 T helper cell	0.183706	0.233178	0.228147	0.087115	0.091356	0.080784
Type 17 T helper cell	-0.01671	0.000729	0.011855	0.035585	0.057422	0.026319
Type 2 T helper cell	0.032551	0.042999	0.024556	0.007415	-0.0029	0.00717

## Sheet: Patient 8
Row	8_L_A	8_L_B	8_L_C	8_LR_A2	8_LR_B	8_LR_C
Activated B cell	-0.29876	-0.3355	-0.28793	-0.29503	-0.43157	-0.3168
Activated CD4 T cell	0.148439	0.192739	0.170339	0.14884	0.145544	0.14388
Activated CD8 T cell	0.13453	0.096699	0.089761	0.135455	0.115241	0.111827
Activated dendritic cell	0.31298	0.257982	0.282618	0.317803	0.22118	0.25364
CD56bright natural killer cell	0.282399	0.27362	0.267098	0.274176	0.245358	0.263283
CD56dim natural killer cell	0.495611	0.469394	0.484089	0.509345	0.485282	0.485856
Central memory CD4 T cell	0.568429	0.509581	0.523204	0.558269	0.448877	0.498814
Central memory CD8 T cell	0.470156	0.400801	0.393903	0.464096	0.335286	0.343933
Effector memory CD4 T cell	0.11658	0.122419	0.104745	0.126573	0.099306	0.092095
Effector memory CD8 T cell	0.154302	0.089546	0.118272	0.144806	-0.00826	0.066205
Eosinophil	-0.11517	-0.05465	-0.078	-0.11058	-0.1816	-0.13748
Gamma delta T cell	0.400893	0.355612	0.359142	0.379426	0.323679	0.332906
Immature B cell	-0.04734	-0.10197	-0.12719	-0.04526	-0.23693	-0.16014
Immature dendritic cell	0.330177	0.273828	0.315885	0.308935	0.25947	0.264864
Macrophage	-0.05922	-0.07989	-0.10183	-0.03513	-0.1655	-0.11824
Mast cell	0.032765	0.011168	-0.00606	-0.04661	-0.1279	-0.16673
MDSC	0.283289	0.152189	0.133679	0.292986	-0.03901	0.056167
Memory B cell	0.294315	0.31108	0.290114	0.343498	0.380082	0.329051
Monocyte	0.427741	0.419858	0.422191	0.438221	0.419106	0.467441
Natural killer cell	0.342775	0.29124	0.310566	0.361719	0.253361	0.303487
Natural killer T cell	0.141603	0.129767	0.123767	0.138791	0.065269	0.096255
Neutrophil	-0.32458	-0.38216	-0.37722	-0.30196	-0.40432	-0.36779
Plasmacytoid dendritic cell	0.457476	0.412743	0.430858	0.456819	0.403984	0.4129
Regulatory T cell	0.246084	0.111411	0.109333	0.218894	0.002756	0.042739
T follicular helper cell	0.205787	0.158027	0.164411	0.180029	0.098685	0.118887
Type 1 T helper cell	0.113969	0.07004	0.084557	0.118303	0.02256	0.069834
Type 17 T helper cell	-0.01054	-0.02479	-0.03828	0.019813	0.003817	-0.00691
Type 2 T helper cell	0.072743	0.061447	0.072633	0.035469	0.024969	0.045707

## Sheet: Patient MSI
Row	MSI_L_A	MSI_L_A2	MSI_L_C	MSI_LR_A	MSI_LR_B	MSI_LR_C
Activated B cell	-0.179891	-0.116241	-0.215736	-0.333725	-0.274424	-0.196384
Activated CD4 T cell	0.15735	0.121399	0.188198	0.135616	0.132099	0.1577
Activated CD8 T cell	0.158577	0.187167	0.149688	0.175803	0.172332	0.19726
Activated dendritic cell	0.376367	0.3636	0.370184	0.350075	0.336703	0.372564
CD56bright natural killer cell	0.310909	0.306033	0.286036	0.276983	0.280914	0.295818
CD56dim natural killer cell	0.475321	0.514181	0.412188	0.418163	0.41189	0.414866
Central memory CD4 T cell	0.611955	0.64272	0.63406	0.630483	0.642356	0.657428
Central memory CD8 T cell	0.509314	0.53665	0.549381	0.526455	0.529781	0.567041
Effector memory CD4 T cell	0.123401	0.125997	0.188072	0.171981	0.167948	0.180074
Effector memory CD8 T cell	0.217248	0.253181	0.263252	0.204546	0.230729	0.267309
Eosinophil	-0.260548	-0.226484	-0.208186	-0.191291	-0.264312	-0.199189
Gamma delta T cell	0.33431	0.326681	0.302159	0.297191	0.272269	0.300154
Immature B cell	-0.0496883	-0.0282493	-0.0099738	-0.0813431	-0.0469451	-0.00368488
Immature dendritic cell	0.431114	0.388493	0.367685	0.347174	0.369101	0.387659
Macrophage	0.0312377	0.0408276	-0.0116489	-0.0670487	-0.0388553	0.00394787
Mast cell	0.00495498	0.0368787	0.0159183	0.00576371	0.0107412	0.0589689
MDSC	0.364247	0.399777	0.370407	0.308889	0.33733	0.40109
Memory B cell	0.223367	0.185493	0.235039	0.182831	0.195885	0.209547
Monocyte	0.616597	0.618086	0.497152	0.474601	0.479331	0.491706
Natural killer cell	0.374477	0.406246	0.384517	0.390144	0.403569	0.42136
Natural killer T cell	0.100747	0.1554	0.140535	0.108804	0.114938	0.146961
Neutrophil	-0.205333	-0.269046	-0.317659	-0.342572	-0.342273	-0.308279
Plasmacytoid dendritic cell	0.464511	0.491072	0.464663	0.447989	0.455618	0.484007
Regulatory T cell	0.27523	0.27762	0.320461	0.256011	0.252851	0.329345
T follicular helper cell	0.160554	0.168844	0.180286	0.160522	0.161312	0.169226
Type 1 T helper cell	0.200296	0.218784	0.16488	0.138149	0.148322	0.170072
Type 17 T helper cell	0.0114601	0.0164226	0.0191719	0.0237274	0.0104492	0.0120643
Type 2 T helper cell	0.204447	0.193966	0.249803	0.231885	0.21789	0.23437
